# Supplementary material for: Oncolytic virotherapy counteracts the selection of IFN-unresponsive cancer cells post-immunotherapy but is limited by the emergence of dedifferentiated cancer cells
Source: Front Immunol. 2026 Jun 22;17:1875225. doi: 10.3389/fimmu.2026.1875225 (PMC13333631; doi:10.3389/fimmu.2026.1875225)
Supplement: Supplementary file 1 [file Table1.xlsx]

## Sheet: 1044_1045_1046_1048
Well	Target	Ct	Ct Mean	Ct SD
A01	UbiC	13.64	22.3	6.85
A02	UbiC	13.32	22.3	6.85
A03	Mitf	18.27	18.25	0.04
A04	Mitf	18.22	18.25	0.04
A05	Tyr	17.22	17.29	0.1
A06	Tyr	17.36	17.29	0.1
A07	Gp100	12.79	12.57	0.31
A08	Gp100	12.35	12.57	0.31
A09	Trp1	13.64	13.93	0.41
A10	Trp1	14.22	13.93	0.41
A11	mERBB3	24.25	23.89	0.5
A12	mERBB3	23.54	23.89	0.5
B01	Sox10	21.07	21.15	0.11
B02	Sox10	21.23	21.15	0.11
B03	Ngfr	22.4	22.32	0.12
B04	Ngfr	22.23	22.32	0.12
B05	mEGFR	28.13	27.98	0.2
B06	mEGFR	27.84	27.98	0.2
B07	mGranzymeB	26.02	26.15	0.18
B08	mGranzymeB	26.28	26.15	0.18
B09	UbiC	26.49	22.3	6.85
B10	UbiC	27.29	22.3	6.85
B11	UbiC	26.86	22.3	6.85
B12	UbiC	26.22	22.3	6.85
C01	UbiC	12.66	21.93	7.19
C02	UbiC	12.65	21.93	7.19
C03	Mitf	18.6	18.4	0.29
C04	Mitf	18.19	18.4	0.29
C05	Tyr	16.91	16.88	0.04
C06	Tyr	16.85	16.88	0.04
C07	Gp100	12.7	12.79	0.12
C08	Gp100	12.88	12.79	0.12
C09	Trp1	12.74	12.67	0.1
C10	Trp1	12.6	12.67	0.1
C11	mERBB3	24.76	24.51	0.35
C12	mERBB3	24.26	24.51	0.35
D01	Sox10	21.2	20.48	1.03
D02	Sox10	19.75	20.48	1.03
D03	Ngfr	24.31	24.25	0.09
D04	Ngfr	24.18	24.25	0.09
D05	mEGFR	27.6	27.48	0.17
D06	mEGFR	27.36	27.48	0.17
D07	mGranzymeB	26.04	26.5	0.65
D08	mGranzymeB	26.95	26.5	0.65
D09	UbiC	26.99	21.93	7.19
D10	UbiC	26.67	21.93	7.19
D11	UbiC	26.73	21.93	7.19
D12	UbiC	25.88	21.93	7.19
E01	UbiC	25.27	27.48	1.93
E02	UbiC	25.26	27.48	1.93
E03	Mitf	29.68	29.27	0.58
E04	Mitf	28.86	29.27	0.58
E05	Tyr		35.51	0
E06	Tyr	35.51	35.51	0
E07	Gp100	27.84	29.03	1.68
E08	Gp100	30.21	29.03	1.68
E09	Trp1	28	27.99	0.01
E10	Trp1	27.98	27.99	0.01
E11	mERBB3	37.08	36.3	1.11
E12	mERBB3	35.51	36.3	1.11
F01	Sox10	32.61	32.45	0.24
F02	Sox10	32.28	32.45	0.24
F03	Ngfr	25.25	25.16	0.12
F04	Ngfr	25.07	25.16	0.12
F05	mEGFR	32.85	32.8	0.07
F06	mEGFR	32.75	32.8	0.07
F07	mGranzymeB	29.2	28.79	0.58
F08	mGranzymeB	28.38	28.79	0.58
F09	UbiC	30.13	27.48	1.93
F10	UbiC	28.8	27.48	1.93
F11	UbiC	27.68	27.48	1.93
F12	UbiC	27.73	27.48	1.93
G01	UbiC	11.97	21.31	7.34
G02	UbiC	11.71	21.31	7.34
G03	Mitf	19.58	19.49	0.13
G04	Mitf	19.4	19.49	0.13
G05	Tyr	16.61	16.59	0.02
G06	Tyr	16.57	16.59	0.02
G07	Gp100	11.99	12	0.02
G08	Gp100	12.01	12	0.02
G09	Trp1	14.59	14.56	0.04
G10	Trp1	14.54	14.56	0.04
G11	mERBB3	26.36	26.46	0.14
G12	mERBB3	26.56	26.46	0.14
H01	Sox10	21.77	21.92	0.21
H02	Sox10	22.07	21.92	0.21
H03	Ngfr	25.11	25.1	0.02
H04	Ngfr	25.08	25.1	0.02
H05	mEGFR	29.48	29.48	0
H06	mEGFR	29.48	29.48	0
H07	mGranzymeB	23.88	23.86	0.03
H08	mGranzymeB	23.83	23.86	0.03
H09	UbiC	26.19	21.31	7.34
H10	UbiC	26.27	21.31	7.34
H11	UbiC	25.88	21.31	7.34
H12	UbiC	25.85	21.31	7.34

## Sheet: 1496_1504_1558_1643
Well	Target	Ct	Ct Mean	Ct SD
A01	UbiC	30.2	22.39	5.77
A02	UbiC	16.27	22.39	5.77
A03	Mitf	21.55	22.39	5.77
A04	Mitf	21.52	22.39	5.77
A05	Tyr	20.34	20.3	0.06
A06	Tyr	20.25	20.3	0.06
A07	Gp100	13.3	13.69	0.56
A08	Gp100	14.08	13.69	0.56
A09	Trp1	15.46	15.4	0.1
A10	Trp1	15.33	15.4	0.1
A11	mERBB3	27.14	27.27	0.18
A12	mERBB3	27.4	27.27	0.18
B01	Sox10		19.73	0
B02	Sox10	19.73	19.73	0
B03	Ngfr	29	29.17	0.24
B04	Ngfr	29.34	29.17	0.24
B05	mEGFR	28.96	28.55	0.58
B06	mEGFR	28.14	28.55	0.58
B07	mGranzymeB	24.81	25	0.27
B08	mGranzymeB	25.2	25	0.27
B09	UbiC	26.19	26.25	0.26
B10	UbiC	25.9	26.25	0.26
B11	UbiC	26.45	26.25	0.26
B12	UbiC	26.45	26.25	0.26
C01	UbiC	16.85	18.98	2.62
C02	UbiC	16.58	18.98	2.62
C03	Mitf	21.1	18.98	2.62
C04	Mitf	21.39	18.98	2.62
C05	Tyr	20.38	20.01	0.53
C06	Tyr	19.63	20.01	0.53
C07	Gp100	13.63	13.62	0.01
C08	Gp100	13.61	13.62	0.01
C09	Trp1	15.46	15.35	0.16
C10	Trp1	15.23	15.35	0.16
C11	mERBB3	27.39	27.19	0.28
C12	mERBB3	27	27.19	0.28
D01	Sox10	19.57	19.36	0.29
D02	Sox10	19.15	19.36	0.29
D03	Ngfr	29.59	30.2	0.85
D04	Ngfr	30.8	30.2	0.85
D05	mEGFR	27.97	28.89	1.3
D06	mEGFR	29.81	28.89	1.3
D07	mGranzymeB	24.85	24.74	0.16
D08	mGranzymeB	24.62	24.74	0.16
D09	UbiC	26.82	26.26	0.56
D10	UbiC	26.66	26.26	0.56
D11	UbiC	25.74	26.26	0.56
D12	UbiC	25.83	26.26	0.56
E01	UbiC	15.64	18.74	3.62
E02	UbiC	15.57	18.74	3.62
E03	Mitf	22	18.74	3.62
E04	Mitf	21.76	18.74	3.62
E05	Tyr	19.32	19.36	0.07
E06	Tyr	19.41	19.36	0.07
E07	Gp100	13.95	14.51	0.79
E08	Gp100	15.06	14.51	0.79
E09	Trp1	15.76	15.86	0.13
E10	Trp1	15.95	15.86	0.13
E11	mERBB3	27.18	27.4	0.31
E12	mERBB3	27.61	27.4	0.31
F01	Sox10	21.34	21.03	0.44
F02	Sox10	20.72	21.03	0.44
F03	Ngfr	29.6	29.18	0.6
F04	Ngfr	28.75	29.18	0.6
F05	mEGFR	27.29	27.38	0.13
F06	mEGFR	27.48	27.38	0.13
F07	mGranzymeB	24.38	24.42	0.05
F08	mGranzymeB	24.45	24.42	0.05
F09	UbiC	25.34	25.53	0.48
F10	UbiC	25.04	25.53	0.48
F11	UbiC	26.17	25.53	0.48
F12	UbiC	25.59	25.53	0.48
G01	UbiC	16.82	19.93	3.81
G02	UbiC	16.45	19.93	3.81
G03	Mitf	23.22	19.93	3.81
G04	Mitf	23.22	19.93	3.81
G05	Tyr	21.04	21.01	0.05
G06	Tyr	20.97	21.01	0.05
G07	Gp100	15.59	15.43	0.22
G08	Gp100	15.27	15.43	0.22
G09	Trp1	16.74	17.05	0.44
G10	Trp1	17.36	17.05	0.44
G11	mERBB3	29.76	29.51	0.35
G12	mERBB3	29.26	29.51	0.35
H01	Sox10	24.08	24.2	0.17
H02	Sox10	24.31	24.2	0.17
H03	Ngfr	31.1	31.42	0.46
H04	Ngfr	31.75	31.42	0.46
H05	mEGFR	26.75	26.58	0.25
H06	mEGFR	26.4	26.58	0.25
H07	mGranzymeB	26.74	26.45	0.42
H08	mGranzymeB	26.15	26.45	0.42
H09	UbiC	29.21	28.17	1.07
H10	UbiC	28.96	28.17	1.07
H11	UbiC	27.09	28.17	1.07
H12	UbiC	27.41	28.17	1.07

## Sheet: 994_995_446_1366
Well	Target	Ct	Ct Mean	Ct SD
A01	UbiC	12.84	20.76	6.47
A02	UbiC	11.98	20.76	6.47
A03	Mitf	17.4	17.59	0.26
A04	Mitf	17.78	17.59	0.26
A05	Tyr	15.5	15.49	0.02
A06	Tyr	15.48	15.49	0.02
A07	Gp100	11.76	11.78	0.03
A08	Gp100	11.8	11.78	0.03
A09	Trp1	13.31	13.45	0.21
A10	Trp1	13.6	13.45	0.21
A11	mERBB3	24.09	23.94	0.21
A12	mERBB3	23.79	23.94	0.21
B01	Sox10	21.08	20.81	0.38
B02	Sox10	20.54	20.81	0.38
B03	Ngfr	27.2	27.13	0.1
B04	Ngfr	27.06	27.13	0.1
B05	mEGFR	21.71	21.98	0.38
B06	mEGFR	22.25	21.98	0.38
B07	mGranzymeB	23.79	23.79	0
B08	mGranzymeB	23.79	23.79	0
B09	UbiC	25.08	20.76	6.47
B10	UbiC	24.96	20.76	6.47
B11	UbiC	25.06	20.76	6.47
B12	UbiC	24.63	20.76	6.47
C01	UbiC	13.91	21.68	6.59
C02	UbiC	13.46	21.68	6.59
C03	Mitf	20.88	20.91	0.04
C04	Mitf	20.93	20.91	0.04
C05	Tyr	17.58	17.48	0.13
C06	Tyr	17.39	17.48	0.13
C07	Gp100	12.94	13	0.1
C08	Gp100	13.07	13	0.1
C09	Trp1	16.64	16.37	0.38
C10	Trp1	16.1	16.37	0.38
C11	mERBB3	27.52	27.69	0.24
C12	mERBB3	27.85	27.69	0.24
D01	Sox10	20.74	20.67	0.11
D02	Sox10	20.59	20.67	0.11
D03	Ngfr	29.71	29.6	0.16
D04	Ngfr	29.48	29.6	0.16
D05	mEGFR	23.33	23.3	0.05
D06	mEGFR	23.27	23.3	0.05
D07	mGranzymeB	23.68	23.7	0.03
D08	mGranzymeB	23.72	23.7	0.03
D09	UbiC	28.13	21.68	6.59
D10	UbiC	28.25	21.68	6.59
D11	UbiC	22.87	21.68	6.59
D12	UbiC	23.45	21.68	6.59
E01	UbiC	16.85	22.33	5.29
E02	UbiC	16.86	22.33	5.29
E03	Mitf	21.99	21.96	0.04
E04	Mitf	21.93	21.96	0.04
E05	Tyr	21.37	21.42	0.07
E06	Tyr	21.47	21.42	0.07
E07	Gp100	16.71	16.54	0.24
E08	Gp100	16.37	16.54	0.24
E09	Trp1	16.11	16.09	0.02
E10	Trp1	16.07	16.09	0.02
E11	mERBB3	29.02	29.04	0.03
E12	mERBB3	29.06	29.04	0.03
F01	Sox10	25	24.84	0.23
F02	Sox10	24.68	24.84	0.23
F03	Ngfr	27.28	27.11	0.25
F04	Ngfr	26.93	27.11	0.25
F05	mEGFR	22.84	22.9	0.09
F06	mEGFR	22.97	22.9	0.09
F07	mGranzymeB	21.07	21.12	0.07
F08	mGranzymeB	21.17	21.12	0.07
F09	UbiC	28.87	22.33	5.29
F10	UbiC	28.31	22.33	5.29
F11	UbiC	21.5	22.33	5.29
F12	UbiC	21.57	22.33	5.29
G01	UbiC	15.33	23.77	7.09
G02	UbiC	14.04	23.77	7.09
G03	Mitf	20.13	20.12	0.01
G04	Mitf	20.11	20.12	0.01
G05	Tyr	17.32	17.27	0.07
G06	Tyr	17.22	17.27	0.07
G07	Gp100	14.9	14.93	0.04
G08	Gp100	14.96	14.93	0.04
G09	Trp1	13.8	13.66	0.19
G10	Trp1	13.53	13.66	0.19
G11	mERBB3	28.05	28.11	0.09
G12	mERBB3	28.18	28.11	0.09
H01	Sox10	20.97	21.02	0.08
H02	Sox10	21.08	21.02	0.08
H03	Ngfr	28.22	27.97	0.34
H04	Ngfr	27.73	27.97	0.34
H05	mEGFR	29.29	29.44	0.21
H06	mEGFR	29.59	29.44	0.21
H07	mGranzymeB	25.53	25.35	0.26
H08	mGranzymeB	25.17	25.35	0.26
H09	UbiC	29.64	23.77	7.09
H10	UbiC	28.23	23.77	7.09
H11	UbiC	27.31	23.77	7.09
H12	UbiC	28.05	23.77	7.09

## Sheet: 1638_1393_1040_1480
Well	Target	Ct	Ct Mean	Ct SD
A01	UbiC	13.27	20.56	6.08
A02	UbiC	13.01	20.56	6.08
A03	Mitf	19.31	19.29	0.03
A04	Mitf	19.27	19.29	0.03
A05	Tyr	21.62	21.58	0.06
A06	Tyr	21.53	21.58	0.06
A07	Gp100	13.73	13.78	0.07
A08	Gp100	13.83	13.78	0.07
A09	Trp1	13.62	13.75	0.18
A10	Trp1	13.88	13.75	0.18
A11	mERBB3	24.38	24.24	0.19
A12	mERBB3	24.1	24.24	0.19
B01	Sox10	18.83	18.69	0.2
B02	Sox10	18.54	18.69	0.2
B03	Ngfr	23	23.01	0.01
B04	Ngfr	23.01	23.01	0.01
B05	mEGFR	25.94	26.08	0.2
B06	mEGFR	26.22	26.08	0.2
B07	mGranzymeB	23.72	23.59	0.19
B08	mGranzymeB	23.45	23.59	0.19
B09	UbiC	22.13	20.56	6.08
B10	UbiC	22.01	20.56	6.08
B11	UbiC	26.62	20.56	6.08
B12	UbiC	26.34	20.56	6.08
C01	UbiC	12.94	20.03	5.57
C02	UbiC	12.77	20.03	5.57
C03	Mitf	18.91	18.95	0.06
C04	Mitf	18.99	18.95	0.06
C05	Tyr	17.91	17.76	0.22
C06	Tyr	17.6	17.76	0.22
C07	Gp100	11.88	11.88	0
C08	Gp100	11.89	11.88	0
C09	Trp1	13.04	12.92	0.17
C10	Trp1	12.8	12.92	0.17
C11	mERBB3	25.56	25.58	0.02
C12	mERBB3	25.59	25.58	0.02
D01	Sox10	18.99	19.06	0.11
D02	Sox10	19.14	19.06	0.11
D03	Ngfr	27.29	27.07	0.3
D04	Ngfr	26.86	27.07	0.3
D05	mEGFR	27.8	27.72	0.12
D06	mEGFR	27.63	27.72	0.12
D07	mGranzymeB	21.23	21.22	0.02
D08	mGranzymeB	21.2	21.22	0.02
D09	UbiC	23.91	20.03	5.57
D10	UbiC	23.96	20.03	5.57
D11	UbiC	23.31	20.03	5.57
D12	UbiC	23.28	20.03	5.57
E01	UbiC	15.1	24.14	7.21
E02	UbiC	14.94	24.14	7.21
E03	Mitf	19.78	19.74	0.07
E04	Mitf	19.69	19.74	0.07
E05	Tyr	19.52	19.48	0.06
E06	Tyr	19.44	19.48	0.06
E07	Gp100	12.76	12.88	0.17
E08	Gp100	13.01	12.88	0.17
E09	Trp1	14.15	14.12	0.04
E10	Trp1	14.09	14.12	0.04
E11	mERBB3	26.17	26.22	0.08
E12	mERBB3	26.28	26.22	0.08
F01	Sox10	18.45	18.45	0
F02	Sox10	18.45	18.45	0
F03	Ngfr	27.12	27.33	0.29
F04	Ngfr	27.54	27.33	0.29
F05	mEGFR	26.81	26.92	0.15
F06	mEGFR	27.03	26.92	0.15
F07	mGranzymeB	28.65	28.64	0.02
F08	mGranzymeB	28.63	28.64	0.02
F09	UbiC	27.33	24.14	7.21
F10	UbiC	26.9	24.14	7.21
F11	UbiC	30.72	24.14	7.21
F12	UbiC	29.82	24.14	7.21
G01	UbiC	15.7	22.3	5.2
G02	UbiC	15.49	22.3	5.2
G03	Mitf	21.8	21.7	0.14
G04	Mitf	21.61	21.7	0.14
G05	Tyr	27.32	27.21	0.16
G06	Tyr	27.1	27.21	0.16
G07	Gp100	18.08	18.04	0.05
G08	Gp100	18.01	18.04	0.05
G09	Trp1	16.83	16.9	0.1
G10	Trp1	16.97	16.9	0.1
G11	mERBB3	27.92	27.94	0.03
G12	mERBB3	27.97	27.94	0.03
H01	Sox10	25.53	25.73	0.29
H02	Sox10	25.93	25.73	0.29
H03	Ngfr	29.33	29.09	0.34
H04	Ngfr	28.85	29.09	0.34
H05	mEGFR	30.03	30.46	0.6
H06	mEGFR	30.88	30.46	0.6
H07	mGranzymeB	25.95	25.68	0.38
H08	mGranzymeB	25.4	25.68	0.38
H09	UbiC	25.32	22.3	5.2
H10	UbiC	25.47	22.3	5.2
H11	UbiC	25.98	22.3	5.2
H12	UbiC	25.86	22.3	5.2

## Sheet: 447_494_1520_1039
Well	Target	Ct	Ct Mean	Ct SD
A01	UbiC	18.04	26.22	6.53
A02	UbiC	18.01	26.22	6.53
A03	Mitf	21.95	22.01	0.09
A04	Mitf	22.08	22.01	0.09
A05	Tyr	21.96	21.99	0.03
A06	Tyr	22.01	21.99	0.03
A07	Gp100	17.25	17.25	0
A08	Gp100	17.26	17.25	0
A09	Trp1	17.27	17.43	0.22
A10	Trp1	17.59	17.43	0.22
A11	mERBB3	28.06	28.21	0.22
A12	mERBB3	28.37	28.21	0.22
B01	Sox10	22.33	22.26	0.09
B02	Sox10	22.2	22.26	0.09
B03	Ngfr	29.28	29.54	0.38
B04	Ngfr	29.81	29.54	0.38
B05	mEGFR		31.24	0
B06	mEGFR	31.24	31.24	0
B07	mGranzymeB	25.97	26.39	0.6
B08	mGranzymeB	26.82	26.39	0.6
B09	UbiC	28.92	26.22	6.53
B10	UbiC	28.41	26.22	6.53
B11	UbiC	31.29	26.22	6.53
B12	UbiC	32.63	26.22	6.53
C01	UbiC	16.74	21.48	4.42
C02	UbiC	16.71	21.48	4.42
C03	Mitf	20.83	20.84	0.01
C04	Mitf	20.84	20.84	0.01
C05	Tyr	22.6	22.55	0.07
C06	Tyr	22.51	22.55	0.07
C07	Gp100	15.73	15.74	0.02
C08	Gp100	15.75	15.74	0.02
C09	Trp1	15.59	15.66	0.09
C10	Trp1	15.73	15.66	0.09
C11	mERBB3	27.43	27.35	0.11
C12	mERBB3	27.28	27.35	0.11
D01	Sox10	22.22	22.17	0.08
D02	Sox10	22.12	22.17	0.08
D03	Ngfr	26.28	26.26	0.02
D04	Ngfr	26.25	26.26	0.02
D05	mEGFR	21.99	22.06	0.1
D06	mEGFR	22.13	22.06	0.1
D07	mGranzymeB	20.45	20.36	0.12
D08	mGranzymeB	20.28	20.36	0.12
D09	UbiC	26.58	21.48	4.42
D10	UbiC	26.57	21.48	4.42
D11	UbiC	21.2	21.48	4.42
D12	UbiC	21.05	21.48	4.42
E01	UbiC	16.68	24.2	5.87
E02	UbiC	16.58	24.2	5.87
E03	Mitf	21.24	21.23	0.01
E04	Mitf	21.22	21.23	0.01
E05	Tyr	19.14	19.2	0.08
E06	Tyr	19.26	19.2	0.08
E07	Gp100	14.6	14.68	0.12
E08	Gp100	14.77	14.68	0.12
E09	Trp1	16.1	16.13	0.03
E10	Trp1	16.15	16.13	0.03
E11	mERBB3	27.79	27.56	0.33
E12	mERBB3	27.33	27.56	0.33
F01	Sox10	22.75	22.33	0.6
F02	Sox10	21.9	22.33	0.6
F03	Ngfr	29.68	29.73	0.07
F04	Ngfr	29.78	29.73	0.07
F05	mEGFR	29.35	29.09	0.36
F06	mEGFR	28.83	29.09	0.36
F07	mGranzymeB	26.88	26.72	0.23
F08	mGranzymeB	26.55	26.72	0.23
F09	UbiC	27.63	24.2	5.87
F10	UbiC	27.88	24.2	5.87
F11	UbiC	27.92	24.2	5.87
F12	UbiC	28.53	24.2	5.87
G01	UbiC	16.19	25.29	7.27
G02	UbiC	15.91	25.29	7.27
G03	Mitf	20.86	20.87	0.01
G04	Mitf	20.87	20.87	0.01
G05	Tyr	18.78	18.82	0.06
G06	Tyr	18.86	18.82	0.06
G07	Gp100	13.96	13.89	0.1
G08	Gp100	13.82	13.89	0.1
G09	Trp1	15.79	15.89	0.13
G10	Trp1	15.98	15.89	0.13
G11	mERBB3	26.82	26.97	0.22
G12	mERBB3	27.13	26.97	0.22
H01	Sox10	24.61	24.61	0
H02	Sox10		24.61	0
H03	Ngfr		29.42	0
H04	Ngfr	29.42	29.42	0
H05	mEGFR		30.29	0
H06	mEGFR	30.29	30.29	0
H07	mGranzymeB		0	0
H08	mGranzymeB		0	0
H09	UbiC	28.78	25.29	7.27
H10	UbiC	28.94	25.29	7.27
H11	UbiC	32.23	25.29	7.27
H12	UbiC	29.72	25.29	7.27

## Sheet: 1455_1638_1039
Well	Target	Ct	Ct Mean	Ct SD
A01	UbiC	12.74	20.28	5.85
A02	UbiC	12.83	20.28	5.85
A03	Mitf	15.33	15.49	0.24
A04	Mitf	15.66	15.49	0.24
A05	Tyr	14.93	14.91	0.03
A06	Tyr	14.88	14.91	0.03
A07	Gp100	13.03	13.25	0.3
A08	Gp100	13.46	13.25	0.3
A09	Trp1	10.89	10.97	0.11
A10	Trp1	11.04	10.97	0.11
A11	mERBB3	23.51	23.53	0.03
A12	mERBB3	23.55	23.53	0.03
B01	Sox10	19.73	19.65	0.11
B02	Sox10	19.57	19.65	0.11
B03	Ngfr	21.46	21.31	0.22
B04	Ngfr	21.16	21.31	0.22
B05	mEGFR	24.53	24.76	0.33
B06	mEGFR	24.99	24.76	0.33
B07	mGranzymeB	21.86	21.72	0.2
B08	mGranzymeB	21.57	21.72	0.2
B09	UbiC	23.31	20.28	5.85
B10	UbiC	23.2	20.28	5.85
B11	UbiC	24.64	20.28	5.85
B12	UbiC	24.97	20.28	5.85
C01	UbiC	12.96	20.25	6.1
C02	UbiC	12.9	20.25	6.1
C03	Mitf	16.23	16.32	0.14
C04	Mitf	16.42	16.32	0.14
C05	Tyr	20.17	20.22	0.08
C06	Tyr	20.28	20.22	0.08
C07	Gp100	13.18	13.05	0.19
C08	Gp100	12.91	13.05	0.19
C09	Trp1		12.76	0
C10	Trp1	12.76	12.76	0
C11	mERBB3	22.61	22.73	0.17
C12	mERBB3	22.85	22.73	0.17
D01	Sox10	19.58	19.44	0.19
D02	Sox10	19.31	19.44	0.19
D03	Ngfr	21.96	21.89	0.1
D04	Ngfr	21.82	21.89	0.1
D05	mEGFR	24.49	24.76	0.38
D06	mEGFR	25.03	24.76	0.38
D07	mGranzymeB	23.49	23.29	0.29
D08	mGranzymeB	23.09	23.29	0.29
D09	UbiC	21.31	20.25	6.1
D10	UbiC	21.51	20.25	6.1
D11	UbiC	26.68	20.25	6.1
D12	UbiC	26.13	20.25	6.1
E01	Sox10	19.14	19.57	0.61
E02	Sox10	20	19.57	0.61
E03	Ngfr	30.01	30.48	0.67
E04	Ngfr	30.95	30.48	0.67
E05	mEGFR	29.47	29.28	0.26
E06	mEGFR	29.09	29.28	0.26
E07	mGranzymeB	29.5	30.59	1.54
E08	mGranzymeB	31.68	30.59	1.54
E09	UbiC	28.88	25.43	7.33
E10	UbiC	28.99	25.43	7.33
E11	UbiC	30.84	25.43	7.33
E12	UbiC	31.72	25.43	7.33
F01	UbiC	16.38	25.43	7.33
F02	UbiC	15.76	25.43	7.33
